# Supplementary material for: Application of a Caries Treatment Difficulty Assessment System in Dental Caries Management
Source: Int J Environ Res Public Health. 2022 Oct 28;19(21):14069. doi: 10.3390/ijerph192114069 (PMC9656365; doi:10.3390/ijerph192114069)
Supplement: Supplementary file 1 [file ijerph-19-14069-s001.zip]

Archive with 1 entries (1 files):
- ijerph-1891792-supplementary.pdf
